# Supplementary material for: 17β-Oestradiol Protects from Hepatitis C Virus Infection through Induction of Type I Interferon
Source: Viruses. 2022 Aug 18;14(8):1806. doi: 10.3390/v14081806 (PMC9415988; doi:10.3390/v14081806)
Supplement: Supplementary file 1 [file viruses-14-01806-s001.zip]

Archive with 2 entries (2 files):
- 20220711 Supp E2.pdf
- 20220711 Supplementary Legends.pdf
